# Supplementary material for: Is the List of Ingredients a Source of Nutrition and Health Information in Food Labeling? A Scoping Review
Source: Nutrients. 2023 Oct 25;15(21):4513. doi: 10.3390/nu15214513 (PMC10647387; doi:10.3390/nu15214513)
Supplement: Supplementary file 1 [file nutrients-15-04513-s001.zip]

Archive with 1 entries (1 files):
- nutrients-2590780-supplementary.pdf
